# Supplementary material for: Deepening Our Understanding of COVID-19 Vaccine Decision-Making amongst Healthcare Workers in Southwest Virginia, USA Using Exploratory and Confirmatory Factor Analysis
Source: Vaccines (Basel). 2023 Feb 27;11(3):556. doi: 10.3390/vaccines11030556 (PMC10058545; doi:10.3390/vaccines11030556)
Supplement: Supplementary file 1 [file vaccines-11-00556-s001.zip]

Archive with 1 entries (1 files):
- vaccines-2123658-supplementary.pdf
